# Supplementary material for: A novel variant in SIAH1 associated with autosomal dominant Buratti-Harel syndrome
Source: Front Neurosci. 2026 Jan 7;19:1677646. doi: 10.3389/fnins.2025.1677646 (PMC12819744; doi:10.3389/fnins.2025.1677646)
Supplement: Supplementary file 1 [file Table_1.xlsx]

## Sheet: Sheet1
Table S1, Filtering Workflow for Pathogenic Variants of SIAH1 in Whole Exome Sequencing (WES)
filtering steps	process of data filtering	SNVs	Indels
1	total variants	61677	12733
2	Proband wild-type，intron >30 bp，AF<0.2 or AD<4X or MQ<35，SSR>7and AF<0.3 Indel, Indel>50 bp	29178	3485
3	ACMG:Pathogenic、Likely Pathogenic	11	7
4	genetic cosegregation analysis	2	3
5	phenotype correlation analysis	1（SIAH1,c.288C>G,p.Phe96Leu)	0
